# Supplementary material for: Feroxichthys yunnanensis gen. et sp. nov. (Colobodontidae, Neopterygii), a large durophagous predator from the Middle Triassic (Anisian) Luoping Biota, eastern Yunnan, China
Source: PeerJ. 2020 Oct 20;8:e10229. doi: 10.7717/peerj.10229 (PMC7583626; doi:10.7717/peerj.10229)
Supplement: Supplemental Information 2 [file peerj-08-10229-s002.nex]

#NEXUS

[NEXUS FILE GENERATED BY WINCLADA (Copyright 2002 K.C. Nixon); THIS DOES NOT CONSTITUTE ENDORSEMENT OF THIS FORMAT, NOR GUARANTEE ACCURACY]

BEGIN DATA;
DIMENSIONS NTAX=53 NCHAR=130;
FORMAT MISSING=? GAP=- SYMBOLS= " 0 1 2 3 4";
OPTIONS  MSTAXA=POLYMORPH ;

CHARLABELS

;

STATELABELS

;

MATRIX

Moythomasia
00000000000-0-0----00000000000-00000000-000--000000000-00-000000000000000100000000000000000000000000000000000-00000000000000000000
Pteronisculus
00000000000-0-0----000000000100010000010010--2-00-0000-000010000000000000100000000000000000000000000000000100-00000000000000000000
Boreosomus_piveteaui
00000000000-0-0----000000010100000100010010--2-00-0000-001010000000000000000?00000000002000000000000010000200-00000000000000000000
Acipenser
21020000111-0-0001000010110010?0?-10000---1002-00----0-1----------0-001-0010000000001--1--00310000200-0000100-0000000001000----000
Chondrosteus_acipenseroides
2?010000001-0-0???0?????1?0?1????-10000---0--2-00----0-1----------0-001-00100000??001--0200011000001000000200-0000000001001----000
Peipiaosteus_pani
2?01?0001?1-0-0???0?????1????????-10000---0--2-00----0-1----------0-001-00100000??001--020002100002?000000100-0000000001001----000
Australosomus
000000101210000???001101010010??00?0-010010--???0?0000-001010000000000000100000001000000000010000000010000011000000010110002001000
Brookvalia_gracilis
010020101210000???0?????????101000100010011002-00--000-000010000000000??0?002?????00000010004?????00020000010-00000000000000000000
Daedalichthys_higginsi
010010001210000???0?????????101000100010011002-00--000-00?010000000000??0?002?????00000010003?????00020000010-00000000000000000000
Redfieldius_gracilis
010010101010010???0?????????101000100010011002-00--000-001010000000000??0?002?????00000010004?????00020000011000000000000000001000
Helichthys_browni
010010101210010???0?????????101000100010011002-00--000-001010000000000??0?002?????00000010004?????00020000010-00000000000000001000
Platysiagum
000100010210000???0?????????10000011000-010--10?000000-001010000000000??1?00??????0000001100100???00000000110-0000000000000000(01)000
Helmolepis_cyphognathus
000100010010000???0?????????10000001000-010--??????000-001010000000000??1?00??????0000000100100???00000000110-00000000000000001000
Cleithrolepidina
000100000211100???0?????????100000110111?0120??00-0000-001010011000100??1?00??????0000001000??0???3-?100?011??00000000001000000001
Cleithrolepis
000?00000011100???0?????????100000110111001201000-0000-001010011000(01)00??1?00??????00000010000?0???3-??00001110000000000?1000000001
Polzbergia
?00?000??21?000???0?????????1???001101????1201000000?0-001010?1100000???1?00??????0?00?0000???????3-0100000110000000000?0000000000
Plesiofuro
000100000211000???0?????????10000010011100120100000000-0010100000000000?1?002?????0000001000200???00?00011110-10000000000000001000
Teffichthys_
000100000211000---01110?100010000010011100120100000000-001010000001000??11002??00?0000001000200???01?00011110-10000000000000001000
Meidiichthys_browni
000100000211000???0?????????10000010011100120100000000-00101000000?000??1?002??00?000000100020????00000011110-10000000000000001000
Perleidus_altolepis
000100000211000???0?????????10000010011100120100000000-001010000001000??1?002?????000000100020????01?00011111010000000000000001000
Peltoperleidus_ducanensis
0001100?021-000???0?????????100000100111001?01000?0010-001010010100000??1?002?????000000100130????01?00011110-10000000000000101000
Peltoperleidus_macrodontus
0001-(02)000?1-000???0?????????10000010011100120100010010-00101001010000???1?002?????00000010013?????01?00011110-10000000000000101000
Pseudobeaconia_bracaccinii
010100000010000???0?????????10000011010-00110100000010-001010010100000??1?002?????000000100130????010000111111100000000?0000001010
Dipteronotus_olgiatii
000100000211000???0?????????10000010011100100??????010-00101001010?000??1???2?????0000?01001??????0??000?1111?100000000?1000001010
Louwoichthys_illus
00010(02)000210000???0?????????10000010011100120100010010-0010100101100000?1?002?????0000001001300???01000011111010000000000000001000
Ctenognathichthys
000100000210000???0?????????10000010011100120100010010-001000010110000??1?002?????00000010013?????01?00011111000000000000000001000
Luopingichthys_bergi
000100000210000???0?????????10000010011100120100010010-0010100101100000?1?002?????0000001001300???01000011111000000000000000001000
Colobodus_giganteus
010000000211000???0?????????1000??11010-00121100000000-00-010000001000??1?002?????00000000100?????0??000?111110?000000000000000000
Colobodus_bassanii
010000000211000???0?????????10000011010-001201000?0000-00-0100000010000?11002?????0000000010000???01?00011111101000000000000000000
Colobodus_baii
010000000211000???0?????????1000001?0?0-001?1100000000-00-0100000010000?11002?????00000000?0??????01?000?1111001000000000000000000
Crenilepis_sandbergeri
010000000211000???0?????????10000011010-00121100000000-00-0100000010000?11002?????0000000010000???01?00011111001000000000000000000
Feroxichthys_yunnanensis
00000100021-000???0?????????1000-111010-00121110000000-00-010000101000??1?002?????000000001010????01?000?11110?1000000000000001000
Luganoia_lepidosteoides
10210100001-010???0?????????1000-110011000121310000000-000010020101010??11002?????0100-01001??????01?10011211010000002110001011000
Luganoia_fortuna_
10210100011-010???0?????????1000-1100110001??310000000-00001002010?010??1?002?????0000-01001??????01?10011211010000002110001011000
Fuyuanperleidus_dengi
00010100021-000???0?????????100001100111001201000?0000-0010100001010000?1?002?????000000000020????01?10011111000000000110001011000
Peltopleurus_nitidus
00011(02)000110010???0?????????10000010011100120100000000-00101000010?000??1?012?????000010000030????01010011111110010110000001001000
Peltopleurus_tyrannos
00011(02)000010010???0?????????10000010011100110100000000-001010000101000??1?012?????000010000020????0??100?1111010010110000001001000
Peltopleurus_rugosus
000110000110010???0?????????10000010011100110??00?0000-00101000010?000??1?0?2?????000010000020????01?10011111010010100010001001000
Wushaichthys
001111-0021-010???0?????????10100010011000120100000000-00101000010?000??1?012?????00001000002000??11010011111010010100000001001000
Peripeltopleurus
001111-0021-010???0?????????10100010011000120100000000-00101000010?000??1?012?????0000100000200???11?10011111010010101000001001000
Thoracopterus
001111-1121-010???0?????????10100010011???100100000000-00101000010?000??1?????????0000100100000??011?111111110101???01110001001000
Potanichthys
001111-0121-010???0?????1?0010100010011000120110000000-001010000001000??1??12?000?0000100100?00?0011?1111111101011010111001----000
Gigantopterus
001111-??21-0?0???0?????????10?0001?01??00120?????0000-001010?00?0?000??11????????0000?00100??0??01??111111110?01?0??111001----000
Thoracopterus_magnificus
001111-01?1-010???0?????????10?00010011?00???110000000-00101000000?000??1???2?00??0000100100000?0011?111111110101?0?0111011-----00
Thoracopterus_martinisi_
0011-2-01?1-010???0?????????10100010011?00???110?0?000-00101000000?000??1??12?00??0000100100??0?0011?111111110?01?0?0111011-----00
Venusichthys
000100000210000???0?????????100000100110110--100000000-001010110100011??1?102?????0100100000310???01010011111110000000000001000000
Habroichthys
1001-2-0?21-010???0?????????10?00011010-??0--1000??1-0-011010021-0010???1?102??0??0001-000004?0???01?10111111010001001000111001000
Caturus
1001000112110011100?????1?00101100101010111211001011-100111-100000000100111021101?1001-0001000000000?00011210-0000000000000000-100
Amia
100100011210001110010101100010110010100-110--1001011-100111-10000000010011102110111001-0001000000000100011210-1000000211000000-100
Lepisosteus
1001000112100011110001111000111100100110111101001011-100---------000110011001100110001--001031000001100011010-1000001200000000-000
Semionotus
1001000112100011110?????1?00111100100010111201001011-100111-00201000110011101100111001-0001011000001110011110-1000000000000000-010
Leptolepis_
1001000112100000001111011011100000100110111101010001-110111-01000000011111102101011001-0000000111100110011110-1000000000000000-200
Elops
10010001121100001011?101111010000010010-111001010001-110111-01000000011111102101011001-0000000111100100011210-1000000011000000-200
;
ENDBLOCK;

BEGIN ASSUMPTIONS;

	OPTIONS  DEFTYPE=unord PolyTcount=MINSTEPS ;

ENDBLOCK;
